# Supplementary material for: Highly Sensitive Adsorption and Detection of Iodide in Aqueous Solution by a Post-Synthesized Zirconium-Organic Framework
Source: Molecules. 2022 Dec 4;27(23):8547. doi: 10.3390/molecules27238547 (PMC9738272; doi:10.3390/molecules27238547)
Supplement: Supplementary file 1 [file molecules-27-08547-s001.zip]

Archive with 1 entries (1 files):
- molecules-2038057-supplementary.pdf
